# Supplementary material for: Genetic Factors Associated with Heading Responses Revealed by Field Evaluation of 274 Barley Accessions for 20 Seasons
Source: iScience. 2020 May 11;23(6):101146. doi: 10.1016/j.isci.2020.101146 (PMC7251784; doi:10.1016/j.isci.2020.101146)
Supplement: Document S2. Tables S1 and S2 [file mmc2.xlsx]

## Sheet: Table S1
Table S1: Accessions used for measurements of days to heading and their basic statistics, Related to Figure 2.
ID	OU ID	Cultivar name	Country	Latitude	Longitude	Row type	Spring:1/Winter:2	Vern. Req.	Days to Heading (DH) mean	SD	CV	No. of seasons	Ealiest DH	Latest DH	Range
SV001	A002	Compana (CI 5438)	Canada	45.4235	-75.6984	2	1	1	168.611	4.8645	0.0288504	18	160	181	21
SV002	A008	Sanalta (CI 6087)	Canada	45.4235	-75.6984	2	1	1	163.789	4.22399	0.0257892	19	158	172	14
SV003	A321	Olympia (CI 6107)	USA	38.895	-77.0367	6	2	4	169.05	3.89973	0.0230685	20	164	180	16
SV004	A604	Vantage (CI 7324)	Canada	45.4235	-75.6984	6	1	1	160.95	6.8708	0.042689	20	150	176	26
SV005	A607	Peatland (CI 5267)	USA	38.895	-77.0367	6	1	1	156.75	5.18982	0.0331089	20	149	169	20
SV006	B008	Libia	Algeria	34.6664	3.47408	6	1	1	151.25	4.08946	0.0270378	20	144	162	18
SV007	B015	Rabat	Morocco	34.02	-6.83	6	1	1	158.85	4.31978	0.0271941	20	152	168	16
SV008	B033	Morocco	Tunisia	36.8008	10.18	6	1	1	159.4	4.07043	0.025536	20	153	167	14
SV009	B069	Giza 117	Egypt	30.05	31.25	6	1	1	153.7	4.47331	0.0291042	20	147	164	17
SV010	B318	Macha	Algeria	36.7	3.21667	6	1	1	161.35	4.27077	0.026469	20	154	172	18
SV011	B327	Tunis (CI 1383)	Tunisia	36.8008	10.18	6	1	1	155.35	4.1457	0.0266862	20	144	164	20
SV012	B349	Giza 68	Egypt	30.05	31.25	6	1	1	150.6	4.07043	0.0270281	20	143	161	18
SV013	B369	Cairo 1 (14)	Egypt	30.05	31.25	6	1	1	152.8	4.42005	0.028927	20	145	163	18
SV014	B623	Algiers	Algeria	36.7	3.21667	6	1	1	159.5	4.47802	0.0280753	20	151	168	17
SV015	B669	Suez (84)	Egypt	30.05	31.25	6	1	1	155.9	4.12821	0.0264798	20	149	166	17
SV016	B670	Palmella Blue	Algeria	34.6664	3.47408	2	1	1	150	4.05229	0.0270153	20	143	159	16
SV017	C001	Vladivostok	China	55.75	37.6167	6	1	1	160.05	5.30615	0.0331531	20	150	171	21
SV018	C018	Pukou 1	China	39.9	116.39	6	2	4	143.35	4.01674	0.0280205	20	138	153	15
SV019	C040	Chiaochuang 1	China	39.9	116.39	6	2	4	153.55	3.77631	0.0245934	20	148	164	16
SV020	C043	Chengchou 3	China	39.9	116.39	6	2	4	154.7	4.70274	0.0303991	20	148	169	21
SV021	C045	Changchou 1	China	39.9	116.39	6	2	4	153.05	4.43046	0.0289478	20	146	165	19
SV022	C059	Tibet Violet 1	China	39.9	116.39	6	1	2	156	4.89898	0.0314037	20	147	165	18
SV023	C302	Manchuria Native 1	China	39.9	116.39	6	1	1	158.9	5.32027	0.0334819	20	150	172	22
SV024	C304	Sanchiang Fuchin	China	39.9	116.39	6	1	2	162.75	6.85085	0.0420943	20	153	182	29
SV025	C319	Chihchou	China	39.9	116.39	6	2	4	141.75	4.29044	0.0302677	20	136	153	17
SV026	C328	Titienchiao 2	China	39.9	116.39	6	2	4	158.3	3.59971	0.0227398	20	152	168	16
SV027	C331	Tayeh 1	China	39.9	116.39	6	2	4	155.8	4.65211	0.0298595	20	149	166	17
SV028	C336	Paoanchen 1	China	39.9	116.39	6	2	4	142.65	4.10744	0.0287938	20	136	153	17
SV029	C346	Shanghai 1	China	39.9	116.39	6	2	4	154.9	5.45701	0.0352292	20	143	165	22
SV030	C616	Tinghsien	China	39.9	116.39	6	1	1	149.9	5.22041	0.0348259	20	141	163	22
SV031	C619	Wuhu	China	39.9	116.39	6	2	4	144.35	4.04286	0.0280074	20	137	152	15
SV032	C621	Takungkuan	China	39.9	116.39	6	2	4	154.45	4.17354	0.0270219	20	150	164	14
SV033	C624	Tawangmiao 1	China	39.9	116.39	6	2	4	154.05	3.83165	0.0248728	20	149	163	14
SV034	C627	Mushinchiang 3	China	39.9	116.39	6	2	4	142.1	4.75616	0.0334705	20	135	153	18
SV035	C656	Tibet White 4	China	29.4167	94.3667	6	1	1	158.65	6.01992	0.0379447	20	149	173	24
SV036	E216	Debre Zeit 1 (1-5-17a)	Ethiopia	9.01667	38.7583	6	1	2	158.4	5.23551	0.0330524	20	151	169	18
SV037	E245	Addis Ababa 40 (12-24-84)	Ethiopia	9.01667	38.7583	L	1	1	159.85	6.3683	0.0398392	20	149	171	22
SV038	E254	Sululta 1 (1-8-11)	Ethiopia	9.01667	38.7583	6	1	1	161.15	5.72414	0.0355206	20	151	172	21
SV039	E269	Mota 1 (1-24-10)	Ethiopia	9.01667	38.7583	D	1	1	148.3	3.8265	0.0258024	20	140	155	15
SV040	E278	Dabat 1 (1-27-25)	Ethiopia	9.01667	38.7583	6	1	1	159.3	5.76833	0.0362105	20	149	171	22
SV041	E284	Molale 1 (2-8-4a)	Ethiopia	9.01667	38.7583	L	1	1	158.6	5.31532	0.033514	20	150	167	17
SV042	E285	Debra Birhan 1 (2-8-18)	Ethiopia	9.01667	38.7583	6	1	1	158.4	6.23572	0.0393669	20	147	171	24
SV043	E525	Debre Zeit 29 (1-5-35)	Ethiopia	9.01667	38.7583	D	1	1	150.9	5.0773	0.0336468	20	142	161	19
SV044	E550	Addis Ababa 56 (3-10-1b)	Ethiopia	9.01667	38.7583	6	1	1	158.6	5.90629	0.0372401	20	149	167	18
SV045	E559	Nazareth 1 (1-10-1a)	Ethiopia	9.01667	38.7583	D	1	1	152.05	5.145	0.0338376	20	143	160	17
SV046	E560	Asbe Tafari 1 (1-11-19)	Ethiopia	9.01667	38.7583	6	1	1	153.95	5.969	0.0387723	20	144	163	19
SV047	E574	Gondar 1 (1-27-1)	Ethiopia	9.01667	38.7583	6	1	1	158.05	5.27631	0.0333838	20	150	168	18
SV048	E581	Quiha 1 (2-3-73)	Ethiopia	9.01667	38.7583	D	1	1	150.421	6.03983	0.0401528	19	141	160	19
SV049	E589	Dembi 1 (2-20-51)	Ethiopia	9.01667	38.7583	L	1	1	147.9	4.38778	0.0296672	20	141	156	15
SV050	E821	Debre Zeit 18 (1-5-28a)	Ethiopia	9.01667	38.7583	L	1	1	160.3	4.91078	0.030635	20	152	167	15
SV051	E832	Addis Ababa 3 (12-24-9)	Ethiopia	9.01667	38.7583	6	1	1	158.1	5.16975	0.0326992	20	151	168	17
SV052	E862	Jijiga 2 (1-13-20)	Ethiopia	9.01667	38.7583	6	1	1	154.7	5.63915	0.0364522	20	146	166	20
SV053	E863	Kulubi 3 (1-14-38b)	Ethiopia	9.01667	38.7583	L	1	1	149.95	4.93617	0.0329188	20	142	159	17
SV054	E864	Deder 1 (1-16-27)	Ethiopia	9.01667	38.7583	L	1	1	155.9	6.03411	0.038705	20	146	165	19
SV055	E872	Glyorgi 1 (1-24-21a)	Ethiopia	9.01667	38.7583	D	1	1	150.85	4.31978	0.0286363	20	143	159	16
SV056	E879	Adi Abun 1 (1-28-2)	Ethiopia	9.01667	38.7583	D	1	1	151.7	6.75979	0.0445602	20	140	164	24
SV057	E883	Dessie 1 (2-4-22)	Ethiopia	9.01667	38.7583	6	1	1	152.9	6.33204	0.041413	20	142	164	22
SV058	F001	Ammora 1 ( 99-1)	Ethiopia	9.01667	38.7583	6	1	1	164.95	6.73932	0.0408567	20	157	181	24
SV059	F003	Zeggi 1 (137-1)	Ethiopia	9.01667	38.7583	D	1	1	148.2	4.37216	0.0295018	20	139	155	16
SV060	F035	Quesi (471)	Ethiopia	9.01667	38.7583	D	1	1	157.6	6.21035	0.0394058	20	147	167	20
SV061	F037	Palagi (499)	Ethiopia	9.01667	38.7583	6	1	1	163.8	6.91756	0.0422317	20	154	175	21
SV062	F038	Adigrat 3 (508-2)	Ethiopia	9.01667	38.7583	L	1	1	151.45	5.59582	0.0369483	20	143	163	20
SV063	F313	Fiche 1 (212a-1)	Ethiopia	9.01667	38.7583	L	1	1	160.5	6.287	0.0391713	20	150	172	22
SV064	F318	Sheki 2 (260-2)	Ethiopia	9.01667	38.7583	6	1	1	153.45	4.93617	0.0321679	20	146	161	15
SV065	F322	Sombo 1 (281-1)	Ethiopia	9.01667	38.7583	L	1	1	153.9	4.67806	0.0303967	20	144	161	17
SV066	F324	Asella 1 (372a-1)	Ethiopia	9.01667	38.7583	D	1	1	156.35	5.68724	0.0363751	20	144	167	23
SV067	F336	Mai Chew 1 (495)	Ethiopia	9.01667	38.7583	L	1	1	160.6	5.90629	0.0367764	20	152	170	18
SV068	F606	Debra Markos 1 (181-1)	Ethiopia	9.01667	38.7583	L	1	1	164	6.95096	0.0423839	20	155	178	23
SV069	F619	Jimma 2 (265-1)	Ethiopia	9.01667	38.7583	6	1	1	153.9	5.23048	0.0339862	20	145	164	19
SV070	F629	Shashamane 1 (415)	Ethiopia	9.01667	38.7583	6	1	1	161.4	6.00351	0.0371965	20	149	170	21
SV071	F635	Meki 2 (481-2)	Ethiopia	9.01667	38.7583	L	1	1	149.75	5.10804	0.0341105	20	141	159	18
SV072	F639	Adigrat 8 (520c-2)	Ethiopia	9.01667	38.7583	L	2	3	156.55	7.70833	0.0492388	20	134	170	36
SV073	I003	Ballia	India	28.6667	77.2167	6	1	1	146.8	4.7195	0.0321492	20	139	156	17
SV074	I012	Kabul 1	Afghanistan	35	71.1504	6	1	2	162.75	4.8109	0.02956	20	155	172	17
SV075	I024	Iraq Black Barley	Iraq	33.33	44.4	2	2	3	154.95	4.45415	0.0287457	20	149	166	17
SV076	I027	Aleppo 1 (438)	Syria	33.5097	36.3092	2	2	3	154.75	4.16596	0.0269206	20	147	165	18
SV077	I032	Esfahan 1 (152 III)	Iran	35.2718	47.0294	6	2	4	167.7	4.19398	0.0250088	20	161	176	15
SV078	I036	Gorgan 1 (225A I)	Iran	35.2718	47.0294	6	2	4	159.2	3.75009	0.0235558	20	153	165	12
SV079	I166	Khanaqin 2 (KUH 5305)	Iraq	33.33	44.4	2	2	3	149.158	4.20665	0.0282027	19	142	157	15
SV080	I167	Khanaqin 5 (KUH 5308)	Iraq	33.33	44.4	2	2	3	153	4.99473	0.0326453	20	145	166	21
SV081	I170	Arbat 1 (KUH 5317)	Iraq	33.33	44.4	2	2	3	152.55	4.32222	0.0283331	20	145	161	16
SV082	I173	Chamchamal 1 (KUH 5326)	Iraq	33.33	44.4	2	2	3	152.5	4.07173	0.0266998	20	146	163	17
SV083	I174	Samarra 1 (KUH 5329)	Iraq	33.33	44.4	6	2	3	156.5	3.98021	0.0254327	20	150	162	12
SV084	I182	Karand 1 (KUH 5365)	Iran	35.2718	47.0294	2	2	3	158.85	4.90193	0.0308589	20	151	167	16
SV085	I304	Rewari	India	28.6667	77.2167	6	1	1	146.8	5.58758	0.0380625	20	140	164	24
SV086	I323	Charikar 2 (606 II)	Afghanistan	35	71.1504	6	1	2	152.85	5.86941	0.0383998	20	144	169	25
SV087	I325	Iraq Barley 1	Iraq	33.33	44.4	6	1	2	160.7	4.70274	0.0292641	20	153	172	19
SV088	I326	Katana 2 (183)	Syria	33.5097	36.3092	2	2	3	153.65	4.63709	0.0301796	20	145	162	17
SV089	I327	Aleppo 2 (439)	Syria	33.5097	36.3092	2	2	3	153	4.25503	0.0278106	20	146	164	18
SV090	I334	Damaneh 1 (165d)	Iran	35.2718	47.0294	6	2	4	167	4.84496	0.0290118	20	158	176	18
SV091	I335	Ghazvin 1 (184)	Iran	35.2718	47.0294	2	1	1	163.55	5.21612	0.0318931	20	155	173	18
SV092	I337	Firuzkuh 1 (277)	Iran	35.2718	47.0294	6	1	1	150.35	4.77135	0.031735	20	141	159	18
SV093	I339	Sarab 1 (347 I)	Iran	35.2718	47.0294	2	1	1	152.9	4.4355	0.0290092	20	144	162	18
SV094	I341	Dunga Banse (N 5)	Pakistan	33.7167	73.0667	6	1	1	160.7	6.8295	0.0424985	20	150	173	23
SV095	I343	Happar 1 (N 14)	Pakistan	33.7167	73.0667	L	1	1	153.05	6.85546	0.0447923	20	143	165	22
SV096	I475	Baiji 2 (KUH 5333)	Iraq	33.33	44.4	2	2	3	153.8	3.99473	0.0259736	20	147	163	16
SV097	I607	Karad	India	28.6667	77.2167	6	1	1	146.1	3.83749	0.0262662	20	139	155	16
SV098	I617	Quetta 1 (14-1)	Pakistan	33.7167	73.0667	6	1	1	161.8	4.88392	0.0301849	20	154	176	22
SV099	I618	Chaman 1 (47 II)	Pakistan	33.7167	73.0667	6	1	1	155.05	4.3465	0.0280329	20	147	164	17
SV100	I622	H.E.S. 4 (Type 12)	Afghanistan	35	71.1504	6	1	1	154.95	4.95745	0.0319939	20	147	165	18
SV101	I626	Katana 1 (182)	Syria	33.5097	36.3092	2	2	3	156.8	6.32955	0.040367	20	147	172	25
SV102	I639	Ardabil 1 (336 II)	Iran	35.2718	47.0294	6	2	5	160.65	4.49883	0.0280039	20	153	171	18
SV103	I764	Baqubah 1 (KUH 5301)	Iraq	33.33	44.4	6	2	3	157.25	3.89162	0.024748	20	150	165	15
SV104	I765	Khanaqin 1 (KUH 5304)	Iraq	33.33	44.4	2	2	3	152.15	3.81514	0.0250748	20	146	161	15
SV105	I766	Khanaqin 4 (KUH 5307)	Iraq	33.33	44.4	2	2	3	152.2	4.32374	0.0284083	20	145	160	15
SV106	I771	Sulaymaniyah 2 (KUH 5322)	Iraq	33.33	44.4	2	2	3	153.4	4.22275	0.0275277	20	146	164	18
SV107	I776	Sinjar 1 (KUH 5337)	Iraq	33.33	44.4	2	2	3	152.3	4.25626	0.0279466	20	146	163	17
SV108	J016	Gozen	Japan	35.6839	139.774	6	1	1	167.7	3.48077	0.020756	20	161	174	13
SV109	J040	Hanbozu	Japan	35.6839	139.774	6	2	5	154.85	4.23364	0.0273402	20	148	163	15
SV110	J044	Hosomugi	Japan	35.6839	139.774	6	1	1	162.6	4.03146	0.0247937	20	157	172	15
SV111	J064	Hayakiso 2	Japan	35.6839	139.774	6	2	4	145.45	4.37066	0.0300492	20	138	155	17
SV112	J069	Yahazu	Japan	35.6839	139.774	6	2	4	154.35	4.59147	0.0297471	20	144	164	20
SV113	J075	Shishikui Zairai	Japan	35.6839	139.774	6	2	3	161	4.46035	0.027704	20	153	169	16
SV114	J080	Irino Zairai	Japan	35.6839	139.774	6	1	1	156.95	3.72014	0.0237027	20	151	165	14
SV115	J087	Shimabara	Japan	35.6839	139.774	6	2	5	156.45	4.94682	0.0316192	20	150	167	17
SV116	J097	Sazanshu	Japan	35.6839	139.774	6	1	1	144.95	5.0625	0.0349259	20	136	157	21
SV117	J183	Yatomi Mochi	Japan	35.6839	139.774	6	2	5	153.45	4.95745	0.0323066	20	143	163	20
SV118	J326	Sekitori	Japan	35.6839	139.774	6	2	4	150.7	4.13076	0.0274105	20	143	160	17
SV119	J330	Suifu	Japan	35.6839	139.774	6	2	4	146.7	4.52013	0.0308121	20	140	155	15
SV120	J334	Honen	Japan	35.6839	139.774	6	2	5	155.05	5.67984	0.0366323	20	146	170	24
SV121	J338	Chikurin	Japan	35.6839	139.774	6	2	4	151.95	3.60519	0.0237261	20	145	158	13
SV122	J366	Wase Bozu	Japan	35.6839	139.774	6	2	4	145.85	3.78744	0.0259681	20	140	153	13
SV123	J369	Kobinkatagi	Japan	35.6839	139.774	6	2	4	157.45	4.3586	0.0276824	20	151	166	15
SV124	J386	Hachikoku	Japan	35.6839	139.774	6	2	4	155.55	3.87264	0.0248965	20	149	164	15
SV125	J395	Tainan	Japan	35.6839	139.774	6	1	1	153.3	5.20223	0.0339349	20	142	164	22
SV126	J396	Zairai 1	Japan	35.6839	139.774	6	1	1	137.15	5.99364	0.0437013	20	127	150	23
SV127	J467	Bozu Mochi	Japan	35.6839	139.774	6	2	4	157.6	4.07043	0.0258276	20	150	166	16
SV128	J639	Shirochinko	Japan	35.6839	139.774	6	2	3	152.85	4.22119	0.0276165	20	146	163	17
SV129	J647	Akashinriki	Japan	35.6839	139.774	6	1	2	154.25	4.83273	0.0313305	20	142	164	22
SV130	J669	Shiroto	Japan	35.6839	139.774	6	2	4	154.55	4.04547	0.0261758	20	148	164	16
SV131	J672	Shikke Shirazu	Japan	35.6839	139.774	6	2	3	155.9	4.78924	0.03072	20	149	167	18
SV132	J674	Wase Hadaka	Japan	35.6839	139.774	6	2	4	141.7	4.2932	0.0302978	20	135	151	16
SV133	J682	Hizahachi	Japan	35.6839	139.774	6	1	1	155.4	4.27231	0.0274923	20	148	167	19
SV134	J689	Hitokawa	Japan	35.6839	139.774	6	1	2	159.2	3.8879	0.0244215	20	152	168	16
SV135	J691	Hayatori Hadaka	Japan	35.6839	139.774	6	2	4	142.35	7.60384	0.0534165	20	134	169	35
SV136	J696	Zairai 2	Japan	35.6839	139.774	6	1	1	139	5.32126	0.0382824	20	131	151	20
SV137	J697	Taihoku A	Japan	35.6839	139.774	6	2	5	163.25	3.40085	0.0208322	20	156	170	14
SV138	K001	Goheung Covered 1	Korea	38.2648	127.147	6	2	4	162.1	3.82375	0.0235888	20	155	169	14
SV139	K002	Goheung Naked 2	Korea	38.2648	127.147	6	2	4	159.95	3.72014	0.0232582	20	153	169	16
SV140	K003	Yeongam Covered 2	Korea	38.2648	127.147	6	2	4	161.85	3.82891	0.0236571	20	155	171	16
SV141	K043	Masan Naked 1	Korea	38.2648	127.147	6	1	1	159.35	5.67798	0.0356321	20	151	172	21
SV142	K059	Waegwan Covered 1	Korea	38.2648	127.147	6	2	4	160.95	4.00625	0.0248912	20	154	169	15
SV143	K060	Yeongcheon Covered 2	Korea	38.2648	127.147	6	1	1	159.35	3.63137	0.0227886	20	153	165	12
SV144	K094	Anseong Covered 2	Korea	38.2648	127.147	6	2	4	163.05	3.76235	0.0230748	20	157	171	14
SV145	K095	Namyang Covered 2	Korea	38.2648	127.147	6	2	4	162.05	3.42552	0.0211387	20	156	171	15
SV146	K108	Gangneung Covered 3	Korea	38.2648	127.147	6	2	4	161.45	3.61976	0.0224203	20	155	168	13
SV147	K113	Hamjong Covered 1	Korea	38.2648	127.147	6	1	1	151.75	4.83273	0.0318466	20	145	165	20
SV148	K117	Hongweon Inuno-o	Korea	38.2648	127.147	6	1	1	161.6	4.5929	0.0284214	20	153	173	20
SV149	K304	Boseong Covered 3	Korea	38.2648	127.147	6	2	4	158.05	3.94001	0.0249289	20	152	165	13
SV150	K311	Gwangju Covered 4	Korea	38.2648	127.147	6	2	4	163	3.61284	0.0221647	20	157	170	13
SV151	K327	Buyong Oni Hadaka 2	Korea	38.2648	127.147	6	2	4	155.3	4.72507	0.0304255	20	148	165	17
SV152	K329	Dongsan Oni Hadaka 2	Korea	38.2648	127.147	6	2	4	157.25	5.57131	0.0354296	20	149	166	17
SV153	K342	Masan Covered 5	Korea	38.2648	127.147	6	2	4	166.3	3.85391	0.0231745	20	159	175	16
SV154	K374	Daecheon Covered 4	Korea	38.2648	127.147	6	2	4	165.1	3.40124	0.0206011	20	159	171	12
SV155	K377	Yesan Covered 2	Korea	38.2648	127.147	6	2	5	164.3	4.06655	0.0247508	20	158	172	14
SV156	K401	Baegcheon Covered 1	Korea	38.2648	127.147	6	2	4	162.75	3.65449	0.0224546	20	155	173	18
SV157	K419	Gyeongseong Rokkaku	Korea	38.2648	127.147	6	1	1	162.25	5.54289	0.0341627	20	152	172	20
SV158	K602	Jangheung Naked 2	Korea	38.2648	127.147	6	2	4	162.35	4.59147	0.0282813	20	153	169	16
SV159	K624	Sunchang Naked 4	Korea	38.2648	127.147	6	2	4	159.9	5.17992	0.0323948	20	151	171	20
SV160	K625	Mangyeong Naked 3	Korea	38.2648	127.147	6	1	1	163.2	4.92683	0.0301889	20	155	173	18
SV161	K638	Tongyeong Covered 1	Korea	38.2648	127.147	6	1	1	164.45	3.96664	0.0241206	20	157	172	15
SV162	K655	Gyeongju Covered 4	Korea	38.2648	127.147	6	2	4	163.95	3.81789	0.0232869	20	157	172	15
SV163	K672	Janghang Covered	Korea	38.2648	127.147	6	2	4	161.35	3.95068	0.0244852	20	153	168	15
SV164	K689	Yeongdong Seungmaeg 1	Korea	38.2648	127.147	6	1	1	150.4	4.29688	0.0285697	20	143	160	17
SV165	K692	Eumseong Covered 3	Korea	38.2648	127.147	6	2	5	165.05	3.60519	0.021843	20	158	174	16
SV166	K702	Namcheon Covered	Korea	38.2648	127.147	6	2	4	164.45	3.77631	0.0229633	20	157	175	18
SV167	K706	Hongcheon Covered 1	Korea	38.2648	127.147	6	1	1	163.9	3.16061	0.0192838	20	158	171	13
SV168	N005	Sama 1 (1385)	Nepal	27.7167	85.3167	6	1	2	151.1	4.5178	0.0298994	20	142	159	17
SV169	N009	Tilman Camp 1 (1398)	Nepal	27.7167	85.3167	6	2	3	147.3	4.20651	0.0285574	20	140	156	16
SV170	N016	Pisang 1 (1427)	Nepal	27.7167	85.3167	6	1	2	149.3	4.53176	0.0303534	20	142	161	19
SV171	N017	Thangja 1 (1433)	Nepal	27.7167	85.3167	6	2	3	148.6	4.61576	0.0310617	20	141	157	16
SV172	N031	Birkna Camp 1 (1487)	Nepal	27.7167	85.3167	6	2	3	152.3	5.52602	0.0362837	20	144	168	24
SV173	N051	Kagbeni 1 (1616)	Nepal	27.7167	85.3167	6	1	2	158.4	4.48858	0.028337	20	151	168	17
SV174	N055	Ulleri 1 (1633)	Nepal	27.7167	85.3167	6	1	2	144.9	4.96196	0.034244	20	137	154	17
SV175	N077	Sipche 1	Nepal	27.7167	85.3167	6	1	1	152.7	4.54336	0.0297535	20	144	159	15
SV176	N308	Gho 1 (1392)	Nepal	27.7167	85.3167	6	1	2	157.6	7.08891	0.0449804	20	147	173	26
SV177	N319	Katmandu 2 (1438)	Nepal	27.7167	85.3167	6	2	3	152.4	5.09282	0.0334175	20	144	167	23
SV178	N333	Chame 1 (1493)	Nepal	27.7167	85.3167	6	2	3	153.45	5.1245	0.0333953	20	145	165	20
SV179	N340	Ngyak 1 (1524)	Nepal	27.7167	85.3167	6	1	2	156.25	6.49595	0.0415741	20	146	171	25
SV180	N344	Prok 1 (1537)	Nepal	27.7167	85.3167	6	2	3	154.6	5.22544	0.0337998	20	145	165	20
SV181	N369	Lumley 1 (1674)	Nepal	27.7167	85.3167	6	2	3	147.85	5.48946	0.0371286	20	138	162	24
SV182	N615	Annapurna B.C. 1 (1422)	Nepal	27.7167	85.3167	6	1	2	147.75	4.12789	0.0279383	20	141	155	14
SV183	N622	Trisuli Bazar 3 (1449)	Nepal	27.7167	85.3167	6	2	3	152.1	4.7005	0.030904	20	145	161	16
SV184	N628	Kakani Bangalow 3 (1477)	Nepal	27.7167	85.3167	6	1	2	148.65	4.13299	0.0278035	20	142	159	17
SV185	N630	Macha Khola 1 (1483)	Nepal	27.7167	85.3167	6	2	3	152.65	4.82619	0.031616	20	145	163	18
SV186	N647	Dhumpu 1 (1596)	Nepal	27.7167	85.3167	6	2	3	144.9	4.08978	0.0282249	20	139	153	14
SV187	N653	Sikha 2 (1626)	Nepal	27.7167	85.3167	6	1	2	149.3	4.69154	0.0314236	20	141	162	21
SV188	N661	Keronja 1 (1651)	Nepal	27.7167	85.3167	6	2	3	153.4	4.67243	0.0304591	20	145	162	17
SV189	T001	Turkey 1	Turkey	39.9167	32.85	6	2	3	152.65	4.1457	0.0271582	20	145	160	15
SV190	T011	Turkey 31	Turkey	39.9167	32.85	2	2	4	162.4	5.32521	0.0327907	20	154	176	22
SV191	T021	Turkey 61	Turkey	39.9167	32.85	2	2	3	160.5	6.78621	0.0422817	20	149	177	28
SV192	T267	Bursa (918)	Turkey	39.9167	32.85	6	1	1	161.45	5.76263	0.035693	20	153	173	20
SV193	T268	Amasya (1208)	Turkey	39.9167	32.85	2	1	1	167.5	5.75372	0.0343506	20	154	179	25
SV194	T304	Turkey 11	Turkey	39.9167	32.85	6	2	3	152.8	4.78594	0.0313216	20	146	165	19
SV195	T314	Turkey 41	Turkey	39.9167	32.85	2	2	3	153.95	4.57079	0.0296901	20	147	164	17
SV196	T324	Turkey 71	Turkey	39.9167	32.85	6	2	3	153.3	4.2932	0.0280052	20	146	165	19
SV197	T334	Turkey 101	Turkey	39.9167	32.85	6	2	3	157.2	4.61804	0.0293769	20	149	163	14
SV198	T566	Rerhauli 1 (454)	Turkey	39.9167	32.85	6	1	1	160.55	5.76263	0.035893	20	150	172	22
SV199	T567	Goenen (997)	Turkey	39.9167	32.85	6	1	1	167.211	5.85547	0.0350186	19	157	182	25
SV200	T568	Ayas (1309)	Turkey	39.9167	32.85	2	1	1	156.35	4.49883	0.0287741	20	147	165	18
SV201	T607	Turkey 21	Turkey	39.9167	32.85	6	2	3	155.35	4.54539	0.029259	20	148	165	17
SV202	T617	Turkey 51	Turkey	39.9167	32.85	2	2	3	160.3	5.37146	0.0335088	20	152	173	21
SV203	T627	Turkey 81	Turkey	39.9167	32.85	2	2	3	157.4	4.68368	0.0297565	20	149	167	18
SV204	T637	Turkey 111	Turkey	39.9167	32.85	2	1	1	164.65	6.68285	0.0405882	20	152	175	23
SV205	T867	Istanbul (1024)	Turkey	39.9167	32.85	2	1	1	168.85	4.25843	0.0252202	20	161	179	18
SV206	T868	Ankara (1369)	Turkey	39.9167	32.85	2	1	1	168.65	4.39228	0.0260437	20	161	178	17
SV207	U005	Samaria 4 Zeilige	Spain	40.3833	-3.71667	6	1	1	160.9	3.86482	0.02402	20	154	167	13
SV208	U009	Bolognes	Italy	41.8833	12.4833	6	1	1	172.7	3.85391	0.0223156	20	165	180	15
SV209	U013	Orayio	Italy	41.8833	12.4833	6	1	1	167.2	4.07302	0.0243602	20	160	174	14
SV210	U015	Bulgarian 447	Bulgaria	42.6972	23.3233	6	1	1	170.9	3.93232	0.0230095	20	163	178	15
SV211	U019	Kolnozni	Serbia	44.8206	20.4622	6	1	1	165.5	4.33468	0.0261914	20	159	176	17
SV212	U023	Darmatishe	Serbia	44.8206	20.4622	6	1	1	163.5	4.45445	0.0272443	20	154	174	20
SV213	U025	Balkan 2	Bulgaria	42.6972	23.3233	6	2	5	164.9	6.63246	0.0402211	20	147	180	33
SV214	U029	Rene	France	48.8567	2.35167	2	1	1	163.737	6.00779	0.0366918	19	152	174	22
SV215	U030	Kleinwanz	Germany	52.5186	13.4081	6	2	5	165.3	3.71484	0.0224733	20	157	173	16
SV216	U046	Adliker	Switzerland	47.379	8.541	2	1	1	159.3	5.18195	0.0325295	20	149	169	20
SV217	U048	Michalovicky nahy	Czech	50.0886	14.4214	2	1	1	152.9	5.59981	0.036624	20	140	165	25
SV218	U049	Jubilee	Czech	50.0886	14.4214	2	1	1	160.25	5.41805	0.03381	20	150	169	19
SV219	U050	Prentice	UK	51.5094	-0.118319	2	1	1	168.3	5.13092	0.0304867	20	157	176	19
SV220	U051	Archer	UK	51.5094	-0.118319	2	1	1	168.4	4.58143	0.0272056	20	160	177	17
SV221	U053	Maja	Denmark	55.6757	12.5787	2	1	1	159.65	5.33385	0.0334097	20	151	173	22
SV222	U055	Erhart Frederickson	Sweden	59.325	18.05	6	1	1	154.5	5.56776	0.0360373	20	144	165	21
SV223	U059	Tammi	Finland	60.1667	24.9333	6	1	1	138.5	7.17085	0.0517751	20	124	151	27
SV224	U089	Baku 1 (Cauc. 1)	Azerbaijan	40.3953	49.8822	6	2	5	165.3	3.1305	0.0189383	20	160	173	13
SV225	U090	Erevan 1 (Cauc.15)	Armenia	40.1833	44.5167	2	1	1	148.25	5.09773	0.034386	20	136	160	24
SV226	U094	Shemakha 1 (Cauc.37)	Azerbaijan	40.3953	49.8822	6	2	6	164.45	3.44085	0.0209234	20	159	172	13
SV227	U095	Erevan 6 (Cauc.40)	Armenia	40.1833	44.5167	2	1	1	150.85	4.72702	0.0313359	20	145	163	18
SV228	U145	CSR 82	Czech	50.0886	14.4214	2	1	1	158.25	4.91908	0.0310842	20	150	168	18
SV229	U172	KUH 837	Romania	44.4333	26.1	2	1	1	159	4.9311	0.0310132	20	151	171	20
SV230	U305	Badajoy	Spain	40.3833	-3.71667	6	1	1	161.6	4.25997	0.0263612	20	155	171	16
SV231	U316	Caveda	Bulgaria	42.6972	23.3233	6	1	1	158	4.58831	0.02904	20	150	170	20
SV232	U317	Rumanian 19	Romania	44.4333	26.1	6	1	1	160.85	4.42808	0.0275293	20	154	172	18
SV233	U322	Urania	Serbia	44.8206	20.4622	6	1	1	169.7	3.97492	0.0234232	20	161	178	17
SV234	U325	Hungarian	Hungary	47.4333	19.25	D	1	1	151.632	4.63334	0.0305566	19	144	162	18
SV235	U326	France 1	France	48.8567	2.35167	2	1	1	163.158	5.73743	0.0351649	19	155	175	20
SV236	U327	Albert	France	48.8567	2.35167	6	1	1	174.75	5.75715	0.032945	20	167	189	22
SV237	U329	Cygne	France	48.8567	2.35167	2	1	1	160.1	5.0252	0.0313879	20	152	168	16
SV238	U340	Oldenburger Landgerste	Germany	52.5186	13.4081	6	1	1	154.05	5.88911	0.0382285	20	146	164	18
SV239	U341	Saalegerste	Germany	52.5186	13.4081	2	1	1	156.4	6.09918	0.0389973	20	147	175	28
SV240	U347	Dometzkoer Paradies	Czech	50.0886	14.4214	2	1	1	161.368	7.99452	0.049542	19	147	176	29
SV241	U351	Plumage	UK	51.5094	-0.118319	2	1	1	168.35	5.33385	0.0316831	20	161	176	15
SV242	U352	Imperial	UK	51.5094	-0.118319	2	1	1	156.85	4.40424	0.0280793	20	149	165	16
SV243	U353	Opal	Denmark	55.6757	12.5787	2	1	1	158.6	5.31532	0.033514	20	151	170	19
SV244	U354	Drost	Denmark	55.6757	12.5787	2	1	1	167.684	6.11966	0.0364952	19	155	181	26
SV245	U355	Vega	Sweden	59.325	18.05	6	1	1	150.7	6.06196	0.0402254	20	142	164	22
SV246	U359	Olli	Finland	60.1667	24.9333	6	1	1	139.65	8.04772	0.0576278	20	123	154	31
SV247	U388	Caucasus	Russia	55.75	37.6167	2	1	1	163.95	6.90137	0.0420944	20	153	177	24
SV248	U397	Geghard 1 (Cauc.44)	Armenia	40.1833	44.5167	2	1	1	151.75	5.44711	0.0358953	20	144	164	20
SV249	U400	Gori (Cauc.53)	Georgia	41.7167	44.7833	6	1	1	170.5	4.03276	0.0236526	20	163	180	17
SV250	U434	PLD 5	Poland	52.2167	21.0333	2	1	1	164.35	5.35355	0.0325741	20	155	176	21
SV251	U441	CSR 3	Czech	50.0886	14.4214	2	1	1	157.45	5.86223	0.0372324	20	149	169	20
SV252	U603	Ribofardo	Spain	40.3833	-3.71667	6	1	1	174.3	4.14348	0.0237721	20	168	184	16
SV253	U607	Valencia	Spain	40.3833	-3.71667	6	1	1	175.45	4.46595	0.0254543	20	168	186	18
SV254	U610	Tripoli	Italy	41.8833	12.4833	6	1	1	146.65	5.13271	0.0349997	20	132	156	24
SV255	U613	Otello	Italy	41.8833	12.4833	6	1	1	162.421	4.19412	0.0258225	19	154	168	14
SV256	U615	Bulgarian 347	Bulgaria	42.6972	23.3233	6	1	1	168.35	3.82891	0.0227437	20	161	174	13
SV257	U616	Moldavia	Romania	44.4333	26.1	6	1	1	162.05	4.63936	0.0286292	20	154	171	17
SV258	U628	Aurore	France	48.8567	2.35167	2	1	1	164.526	5.63095	0.0342252	19	155	176	21
SV259	U633	Hanna	Germany	52.5186	13.4081	2	1	1	158.4	4.66115	0.0294264	20	152	167	15
SV260	U640	Bavarian	Germany	52.5186	13.4081	2	1	1	160.85	4.67102	0.0290396	20	153	169	16
SV261	U641	Bohemian	Austria	48.2083	16.3731	2	1	1	164.7	4.02754	0.0244538	20	157	175	18
SV262	U646	Tivannes	Switzerland	47.379	8.541	2	1	1	160.895	4.01241	0.0249381	19	152	170	18
SV263	U647	Prokupkuy nahy	Czech	50.0886	14.4214	2	1	1	157.15	7.10282	0.0451977	20	146	176	30
SV264	U648	Tuxsky nahy	Czech	50.0886	14.4214	6	1	1	155.316	5.77401	0.0371759	19	146	166	20
SV265	U652	Binder	Denmark	55.6757	12.5787	2	1	1	158.474	4.62323	0.0291735	19	151	170	19
SV266	U658	Ymer	Sweden	59.325	18.05	2	1	1	163.947	5.51235	0.0336227	19	152	176	24
SV267	U659	Vankhuri	Finland	60.1667	24.9333	2	1	1	161.55	5.1959	0.0321628	20	153	173	20
SV268	U692	Tibilisi 1 (Cauc.20)	Georgia	41.7167	44.7833	6	2	5	166.4	3.50038	0.0210359	20	161	176	15
SV269	U694	Baku 6 (Cauc.35)	Azerbaijan	40.3953	49.8822	6	1	1	170.6	3.87162	0.0226942	20	164	180	16
SV270	U737	PLD 49	Poland	52.2167	21.0333	2	1	1	161	5.91163	0.0367182	20	150	173	23
SV271	U738	PLD 83c	Poland	52.2167	21.0333	2	1	1	161	5.91163	0.0367182	20	151	178	27
SV272	U740	PLD 139	Poland	52.2167	21.0333	2	1	1	160.9	5.428	0.0337352	20	151	175	24
SV273	U771	KUH 836	Romania	44.4333	26.1	6	1	1	173.444	4.1476	0.0239132	18	165	184	19
SV274	U773	KUH 842	Romania	44.4333	26.1	2	1	1	163.65	4.53379	0.0277042	20	156	172	16

## Sheet: Table S2
Table S2: Linear regression of days to heading for each accession against the mean days to heading of all accessions across 20 seasons, Related to Figures 2 and 5.
SV	Intercept	Coefficient	Multiple correlation coefficient
SV003	49.12	0.76397	0.791971
SV004	-71.917	1.4834	0.872804
SV005	-28.2416	1.17842	0.917944
SV006	3.82827	0.939097	0.92835
SV007	0.473033	1.00888	0.944161
SV008	15.1518	0.91888	0.912611
SV009	-5.11553	1.01168	0.914281
SV010	22.8992	0.88195	0.834844
SV011	24.6493	0.832581	0.811888
SV012	4.15777	0.932857	0.926493
SV013	-5.58834	1.00896	0.92281
SV014	8.36375	0.962759	0.869159
SV015	8.95475	0.936061	0.916664
SV016	12.9711	0.872893	0.870819
SV017	-6.75952	1.0626	0.809575
SV018	17.4621	0.801923	0.807098
SV019	24.644	0.821149	0.879066
SV020	0.899511	0.97973	0.842214
SV021	0.173401	0.973845	0.888605
SV022	-11.4174	1.06647	0.880058
SV023	-18.4591	1.1298	0.858491
SV024	-13.0456	1.11984	0.660814
SV025	7.88455	0.852741	0.803494
SV026	45.7321	0.717073	0.805311
SV027	1.3246	0.984029	0.855117
SV028	18.8172	0.788832	0.776392
SV029	-28.47	1.16809	0.865346
SV030	-3.60727	0.977862	0.757253
SV031	11.7029	0.84498	0.844938
SV032	22.5537	0.840198	0.81385
SV033	26.6834	0.811343	0.856023
SV034	13.218	0.820996	0.697834
SV035	-11.5164	1.08398	0.727946
SV036	0.527318	1.00567	0.776541
SV037	-48.2881	1.32587	0.841674
SV038	-36.6926	1.26028	0.890073
SV039	16.2937	0.840898	0.888401
SV040	-13.5192	1.10088	0.771539
SV041	-16.2338	1.11372	0.847056
SV042	-37.8489	1.25013	0.81047
SV043	-4.61935	0.99068	0.788802
SV044	-24.6917	1.16759	0.79918
SV045	-23.3336	1.11722	0.877849
SV046	-49.0138	1.29291	0.875656
SV047	-20.4882	1.13731	0.871399
SV049	-12.6546	1.02276	0.94231
SV050	-10.8661	1.09035	0.897601
SV051	-14.2844	1.09811	0.858706
SV052	-23.9735	1.13817	0.815948
SV053	-16.5638	1.06072	0.868713
SV054	-36.9693	1.2286	0.823125
SV055	2.31101	0.946214	0.885513
SV056	20.538	0.83552	0.499679
SV057	-51.3289	1.30097	0.830596
SV058	-31.7551	1.25304	0.75165
SV059	23.4205	0.794862	0.734959
SV060	-49.9681	1.32224	0.860718
SV061	-59.6221	1.42323	0.831743
SV062	-28.6858	1.14749	0.828997
SV063	-51.7571	1.35211	0.869431
SV064	-20.9983	1.11126	0.910108
SV065	8.16301	0.928365	0.80227
SV066	-25.7903	1.16026	0.824746
SV067	-37.7924	1.26379	0.865021
SV068	-76.8939	1.53453	0.892478
SV069	-35.4608	1.20625	0.93232
SV070	-27.3061	1.20208	0.809463
SV071	-33.1132	1.16486	0.921909
SV072	-49.4572	1.31229	0.688237
SV073	7.33939	0.888383	0.760977
SV074	-0.128876	1.03756	0.871876
SV075	0.0335124	0.986839	0.895671
SV076	3.10947	0.965971	0.93738
SV077	37.1193	0.831817	0.801805
SV078	32.8533	0.804846	0.867638
SV080	-23.7802	1.12611	0.91146
SV081	10.0346	0.907842	0.849124
SV082	10.6709	0.903471	0.897022
SV083	17.9671	0.882474	0.896319
SV084	-7.57024	1.06012	0.874289
SV085	-35.5412	1.16154	0.840383
SV086	-39.9093	1.2279	0.84574
SV087	-5.49148	1.05866	0.910068
SV088	-12.563	1.0588	0.923071
SV089	0.0867483	0.974078	0.925463
SV090	13.015	0.980906	0.818472
SV091	-15.8654	1.1429	0.885785
SV092	-14.3236	1.04899	0.888789
SV093	-4.9196	1.00533	0.916293
SV094	-43.8171	1.3028	0.771182
SV095	-51.9133	1.30564	0.769937
SV096	12.8986	0.897561	0.90833
SV097	14.119	0.840737	0.885688
SV098	-4.54062	1.05961	0.877094
SV099	-0.480729	0.990752	0.921493
SV100	-24.981	1.14619	0.934682
SV101	-60.0045	1.38107	0.882088
SV102	7.57624	0.975101	0.876228
SV103	14.4439	0.909694	0.945
SV104	16.6061	0.863433	0.914926
SV105	0.378733	0.967122	0.904251
SV106	1.29057	0.968958	0.927636
SV107	8.84303	0.91384	0.867979
SV108	65.7385	0.649509	0.754357
SV109	4.31915	0.958902	0.915647
SV110	36.8347	0.801142	0.803369
SV111	29.9183	0.735953	0.680724
SV112	-10.359	1.04922	0.923808
SV113	24.1834	0.87154	0.789925
SV114	29.9802	0.808815	0.878935
SV115	6.74824	0.953621	0.779322
SV116	-3.94035	0.948452	0.757386
SV117	-10.1746	1.04231	0.849975
SV118	19.447	0.8361	0.818268
SV119	13.2681	0.84998	0.760195
SV120	-29.4891	1.17554	0.836698
SV121	50.2728	0.647698	0.726293
SV122	35.8439	0.700754	0.747974
SV123	2.9152	0.984408	0.913052
SV124	19.7786	0.864882	0.902853
SV125	-20.1158	1.10468	0.858451
SV126	-37.948	1.1154	0.752327
SV127	19.6611	0.87869	0.872695
SV128	3.08252	0.954039	0.91369
SV129	54.6481	0.634478	0.530752
SV130	10.3663	0.91847	0.917833
SV131	-0.0743478	0.993578	0.838692
SV132	34.501	0.682872	0.643022
SV133	21.2375	0.854633	0.808694
SV134	30.821	0.817792	0.850344
SV135	98.5531	0.278992	0.148329
SV136	39.8063	0.631877	0.480049
SV137	38.7751	0.792922	0.942563
SV138	21.8886	0.893165	0.9443
SV139	35.7759	0.791006	0.859582
SV140	32.1073	0.826479	0.872618
SV141	-25.7275	1.17897	0.839413
SV142	31.3413	0.825625	0.83313
SV143	34.3114	0.796513	0.886727
SV144	42.4779	0.768061	0.825285
SV145	38.3789	0.787802	0.929731
SV146	29.7913	0.838684	0.93667
SV147	-3.80348	0.990897	0.828903
SV148	8.63114	0.974433	0.857694
SV149	18.5401	0.888697	0.911851
SV150	28.9033	0.854215	0.95584
SV151	-17.1249	1.09837	0.93974
SV152	-24.908	1.16037	0.84199
SV153	34.7487	0.838	0.879042
SV154	43.7608	0.772947	0.918714
SV155	33.0672	0.835971	0.83106
SV156	42.7113	0.764663	0.845885
SV157	-30.8935	1.23035	0.897346
SV158	6.94313	0.989963	0.871635
SV159	1.47374	1.0092	0.787626
SV160	-9.66725	1.10119	0.903568
SV161	31.1432	0.849183	0.865458
SV162	41.9144	0.777384	0.82315
SV163	26.3622	0.859891	0.87991
SV164	-4.38884	0.986026	0.92769
SV165	42.6175	0.779912	0.874551
SV166	34.8691	0.825448	0.883669
SV167	98.889	0.414129	0.529702
SV168	-0.991735	0.968845	0.866951
SV169	4.06042	0.912456	0.876914
SV170	-15.2434	1.04816	0.935039
SV171	-11.4718	1.01968	0.893074
SV172	-25.2309	1.1309	0.827329
SV173	0.50204	1.00583	0.905907
SV174	0.123551	0.922246	0.751382
SV175	-4.95782	1.0043	0.893624
SV176	-44.4981	1.28739	0.734174
SV177	-21.5896	1.10834	0.879794
SV178	-28.0508	1.15619	0.912101
SV179	-60.3207	1.37959	0.858565
SV180	-17.4028	1.09568	0.847673
SV181	7.25823	0.895589	0.659548
SV182	7.47925	0.893544	0.875095
SV183	-3.26769	0.989713	0.851202
SV184	17.6232	0.834659	0.816417
SV185	-1.06581	0.979191	0.82022
SV186	8.72799	0.867434	0.85744
SV187	-3.39334	0.972677	0.838149
SV188	2.20561	0.963129	0.833315
SV189	2.45786	0.956744	0.932965
SV190	21.3216	0.898689	0.682244
SV191	17.3464	0.911908	0.543239
SV192	-36.8299	1.26307	0.886083
SV193	23.0623	0.920088	0.64647
SV194	-16.9682	1.08145	0.913492
SV195	-8.86316	1.03714	0.917307
SV196	1.37004	0.967815	0.911336
SV197	-5.41978	1.03591	0.906842
SV198	-21.6712	1.16077	0.814319
SV200	1.60034	0.985777	0.885822
SV201	-9.75329	1.05173	0.935408
SV202	-20.5119	1.1518	0.866863
SV203	-9.36022	1.06228	0.916899
SV204	-59.5949	1.42847	0.864125
SV205	38.354	0.831277	0.789158
SV206	32.2189	0.869085	0.799907
SV207	27.5186	0.849658	0.888755
SV208	49.9806	0.781739	0.820026
SV209	28.8617	0.881234	0.874666
SV210	61.4209	0.697396	0.716965
SV211	15.9512	0.952646	0.888468
SV212	8.17781	0.989424	0.897958
SV213	28.1163	0.871331	0.5311
SV215	35.326	0.827952	0.901017
SV216	-25.3491	1.17624	0.917635
SV217	-43.8974	1.25363	0.905028
SV218	-6.88307	1.06466	0.794393
SV219	-9.05905	1.1298	0.890173
SV220	6.63459	1.03047	0.909287
SV221	-35.172	1.24104	0.940617
SV222	-37.5857	1.22361	0.888445
SV223	-44.2785	1.16432	0.656403
SV224	64.8804	0.639687	0.826079
SV225	-31.1072	1.14253	0.906063
SV226	46.2035	0.753247	0.88499
SV227	-18.8007	1.0807	0.924239
SV228	-13.3319	1.093	0.898263
SV229	-16.3899	1.11726	0.91596
SV230	12.5694	0.949346	0.900917
SV231	17.0227	0.898044	0.791247
SV232	12.7862	0.943187	0.861092
SV233	44.5034	0.797519	0.81111
SV236	-0.282262	1.11498	0.782937
SV237	-18.8161	1.13972	0.91688
SV238	-37.2331	1.2185	0.836457
SV239	-13.707	1.0836	0.718235
SV241	-0.747123	1.07717	0.816416
SV242	1.63271	0.988755	0.90758
SV243	-29.282	1.19683	0.910274
SV245	-6.34105	1.00037	0.667139
SV246	-49.7929	1.20678	0.606208
SV247	-46.3139	1.33941	0.784595
SV248	-24.1923	1.12078	0.831802
SV249	47.7806	0.781739	0.783658
SV250	-20.5202	1.17765	0.889285
SV251	-45.2585	1.29128	0.890482
SV252	30.9189	0.913357	0.891134
SV253	24.9596	0.958645	0.867782
SV254	-22.6569	1.07851	0.849462
SV256	40.4854	0.814515	0.859987
SV257	-5.69984	1.06859	0.931151
SV259	-9.17921	1.0675	0.925856
SV260	-6.58134	1.06656	0.923084
SV261	22.3755	0.906627	0.910032
SV263	-79.6552	1.50848	0.858572
SV267	-21.5559	1.16641	0.907523
SV268	48.9004	0.748488	0.864446
SV269	44.6224	0.802495	0.837947
SV270	-26.0024	1.19123	0.814622
SV271	-42.2457	1.2947	0.885381
SV272	-27.8339	1.20226	0.895419
SV274	0.859595	1.037	0.924663
